# Supplementary material for: Physicochemical Properties and Volatile Profile of Chito: A Traditional Dry-Cured Goat Meat Product
Source: Foods. 2025 Jul 1;14(13):2341. doi: 10.3390/foods14132341 (PMC12249266; doi:10.3390/foods14132341)
Supplement: Supplementary file 1 [file foods-14-02341-s001.zip]

Archive with 1 entries (1 files):
- Figure S1 Heatmap of volatile compounds identified in the chito.pdf
